# Supplementary material for: MG132‐induced progerin clearance is mediated by autophagy activation and splicing regulation
Source: EMBO Mol Med. 2017 Jul 3;9(9):1294–313. doi: 10.15252/emmm.201607315 (PMC5582415; doi:10.15252/emmm.201607315)
Supplement: Supplementary file 5 — Source Data for Figure 4E,G [file EMMM-9-1294-s004.zip]

Archive with 2 entries (2 files):
- emmm201607315-sup-0000-SDataFig4E.tif
- emmm201607315-sup-0000-SDataFig4G.tif
